# Supplementary material for: Biodegradation of high molecular weight hydrocarbons under saline condition by halotolerant Bacillus subtilis and its mixed cultures with Pseudomonas species
Source: Sci Rep. 2022 Aug 2;12:13227. doi: 10.1038/s41598-022-17001-9 (PMC9345985; doi:10.1038/s41598-022-17001-9)
Supplement: Supplementary file 1 — Supplementary Information 1. [file 41598_2022_17001_MOESM1_ESM.xlsx]

## Sheet: Crude Oil Degradation
Isolate Names	Remained crude oil (mg) (Sample 1)	Remained crude oil (mg) (Sample 2)	Remained crude oil (mg) (Sample 3)	Average of remained crude oil (mg)	Average of degraded crude oil (mg)	Average of degraded crude oil (%)	STDEV
HG 01	33.14	36.62	38.54	36.1	52.97	59.4701	2.7373
HG 02	60.24	56.12	63.11	59.8233	29.2467	32.8356	3.51358
HG 03	44.89	49.75	48.94	47.86	41.21	46.267	2.60379
HG 04	57.19	55.95	52.23	55.1233	33.9467	38.1123	2.58127
HG 05	48.31	54.12	50.49	50.9733	38.0967	42.7716	2.935
HG 06	54.65	60.31	59.58	58.18	30.89	34.6806	3.07878
Control (Without Inoculation)	88.3	91.2	87.7	89.0667

## Sheet: NaCl
NaCl (% w/v)	0	12					24					36					48					60					72
	1	1	2	3	Average	STDEV	1	2	3	Average	STDEV	1	2	3	Average	STDEV	1	2	3	Average	STDEV	1	2	3	Average	STDEV	1	2	3	Average	STDEV
0	0.3	0.906	1.224	1.024	1.05133	0.160752	2.393	2.321	2.669	2.461	0.183695	2.97	3.324	2.789	3.02767	0.272122	3.007	3.416	3.248	3.22367	0.205583	3.013	3.448	3.565	3.342	0.290866	3.418	3.054	3.416	3.296	0.209581
2.5	0.3	1.105	1.274	1.082	1.15367	0.104844	2.576	2.897	2.453	2.642	0.22924	3.193	3.387	3.482	3.354	0.147299	3.445	3.389	3.903	3.579	0.281986	3.938	3.437	3.586	3.65367	0.257263	3.409	3.476	3.96	3.615	0.300651
5	0.3	1.446	1.102	1.205	1.251	0.176553	3.062	2.875	2.647	2.86133	0.207837	3.675	3.71	3.196	3.527	0.287188	3.79	3.931	4.167	3.96267	0.190484	4.025	3.885	4.396	4.102	0.264059	4.247	4.516	4.125	4.296	0.200052
10	0.3	0.871	0.969	1.054	0.964667	0.0915769	1.674	2.004	1.849	1.84233	0.165101	2.628	2.231	2.447	2.43533	0.198757	2.756	2.935	2.653	2.78133	0.142697	2.592	2.595	2.901	2.696	0.177542	2.664	2.832	2.889	2.795	0.116974
15	0.3	0.673	0.691	0.807	0.723667	0.0727278	1.322	1.129	1.152	1.201	0.105418	1.446	1.541	1.644	1.54367	0.0990269	1.861	1.739	2.103	1.901	0.185267	2.014	1.847	1.684	1.84833	0.165004	1.872	1.64	1.684	1.732	0.123223
20	0.3	0.481	0.618	0.561	0.553333	0.068821	0.538	0.758	0.806	0.700667	0.142903	0.845	1.16	0.829	0.944667	0.186656	1.017	1.198	1.21	1.14167	0.108131	1.169	1.387	1.158	1.238	0.129155	1.372	1.079	1.185	1.212	0.148354

## Sheet: Oil spreading test
	Glocuse					Tetracosane					Pyrene
Strains	Sample 1	Sample 2	Sample 3	Average	STDEV	Sample 1	Sample 2	Sample 3	Average	STDEV	Sample 1	Sample 2	Sample 3	Average	STDEV
B. subtilis	7.02	6.13	6.29	6.48	0.474447	10.63	9.38	9.6	9.87	0.667308	3.57	3.03	2.91	3.17	0.351568
P. aeruginosa	12.04	11.2	12.94	12.06	0.870172	10.78	11.02	10.56	10.7867	0.230072	7.04	7.37	6.73	7.04667	0.320052
P. putida	1.3	1.13	1.49	1.30667	0.180093	1.1	1.38	1.72	1.4	0.310483	0.78	1.7	1.21	1.23	0.460326
Distilled water	1.74	1.19	1.31	1.41333	0.289194	1.38	1.13	1.06	1.19	0.168226	1.64	1.18	1.29	1.37	0.240208

## Sheet: HMW hydrocarbons degradation
Pyrene
Concentration (mg/l)	Remained pyrene (mg/l) (Sample 1)	Remained pyrene (mg/l) (Sample 2)	Remained pyrene (mg/l) (Sample 3)	Average of remained pyrene (mg/l)	Average of degraded pyrene (mg/l)	Average of degraded pyrene (%)	STDEV
300	83.45	87.9	86.27	85.8733	202.653	70.2373	2.25136
Control (Without Inoculation)	291.17	287.54	289.08	289.263
Control (Inoculated with aotuclaved B. subtilis)	286.53	286.31	292.74	288.527
500	217.52	212.83	216.98	215.777	268.69	55.461	2.56613
Control (Without Inoculation)	486.62	484.76	487.54	486.307
Control (Inoculated with aotuclaved B. subtilis)	483.77	485.39	484.24	484.467
800	462.8	463.12	469.43	465.117	308.027	39.8408	3.73888
Control (Without Inoculation)	782.16	775.36	778.42	778.647
Control (Inoculated with aotuclaved B. subtilis)	774.28	775.64	769.51	773.143
1000	605.7	610.39	605.28	607.123	367.707	37.7201	2.8368
Control (Without Inoculation)	980.31	976.08	978.1	978.163
Control (Inoculated with aotuclaved B. subtilis)	974.81	973.34	976.34	974.83
Tetracosane
Concentration (mg/l)	Remained tetraosane (mg/l) (Sample 1)	Remained tetraosane (mg/l) (Sample 2)	Remained tetraosane (mg/l) (Sample 3)	Average of remained tetraosane (mg/l)	Average of degraded tetraosane (mg/l)	Average of degraded tetraosane (%)	STDEV
300	68.52	73.15	73.4	71.69	218.437	75.2901	2.74814
Control (Without Inoculation)	297.28	294.74	296.03	296.017
Control (Inoculated with aotuclaved B. subtilis)	291.15	290.27	288.96	290.127
500	109.92	109.24	115.58	111.58	379.533	77.2802	3.48075
Control (Without Inoculation)	494.14	493.54	496.32	494.667
Control (Inoculated with aotuclaved B. subtilis)	491.26	489.35	492.73	491.113
800	154.18	159.02	155.36	156.187	634.63	80.25	2.52367
Control (Without Inoculation)	792.28	794.63	791.39	792.767
Control (Inoculated with aotuclaved B. subtilis)	791.86	791.58	789.01	790.817
1000	168.57	162.24	161.63	164.147	821.663	83.3491	3.84284
Control (Without Inoculation)	989.71	992.46	990.58	990.917
Control (Inoculated with aotuclaved B. subtilis)	986.7	983.27	987.46	985.81

## Sheet: Mixed cultures and Pseudomonas
Pyrene
Batches	Remained pyrene (mg/l) (Sample 1)	Remained pyrene (mg/l) (Sample 2)	Remained pyrene (mg/l) (Sample 3)	Average of remained pyrene (mg/l)	Average of degraded pyrene (mg/l)	Average of degraded pyrene (%)	STDEV
B.subtilis	217.39	215.86	214.92	216.057	268.463	55.4081	1.24669
Control (Inoculated with aotuclaved B. subtilis)	486.63	481.79	485.14	484.52
P. aeruginosa	399.37	401.62	400.84	400.61	83.57	17.2601	1.1425
Control (Inoculated with aotuclaved P. aeruginosa)	484.87	486.41	481.26	484.18
P. putida	179.35	183.58	183.2	182.043	301.72	62.3693	2.34022
Control (Inoculated with aotuclaved p. putida)	484.7	480.48	486.11	483.763
BMC 1	208.71	210.79	213.12	210.873	273.543	56.4686	2.20618
Control (Inoculated with aotuclaved BMC 1)	483.25	485.48	484.52	484.417
BMC 2	152.67	149.16	148.45	150.093	333.3	68.9501	2.25952
Control (Inoculated with aotuclaved BMC 2)	483.78	481.34	485.06	483.393
TMC	102.68	99.08	103.34	101.7	383.293	79.0306	2.29286
Control (Inoculated with aotuclaved TMC)	487.73	480.32	486.93	484.993
Control (Without Inoculation)	486.19	485.41	487.95	486.517
Tetracosane
Batches	Remained tetracosane (mg/l) (Sample 1)	Remained tetracosane (mg/l) (Sample 2)	Remained tetracosane (mg/l) (Sample 3)	Average of remained tetracosane (mg/l)	Average of degraded tetracosane (mg/l)	Average of degraded tetracosane (%)	STDEV
B.subtilis	108.38	110.57	113.71	110.887	379.86	77.4045	2.67907
Control (Inoculated with aotuclaved B. subtilis)	489.75	490.13	492.36	490.747
P. aeruginosa	323.04	317.39	321.69	320.707	170.163	34.6657	2.95056
Control (Inoculated with aotuclaved P. aeruginosa)	493.18	490.79	488.64	490.87
P. putida	231.22	230.12	233.54	231.627	260.247	52.9093	1.74589
Control (Inoculated with aotuclaved p. putida)	491.84	490.62	493.16	491.873
BMC 1	83.21	78.56	78.93	80.2333	411.727	83.6911	2.5845
Control (Inoculated with aotuclaved BMC 1)	492.74	489.86	493.28	491.96
BMC 2	127.13	123.58	127.01	125.907	365.13	74.359	2.01585
Control (Inoculated with aotuclaved BMC 2)	489.63	492.25	491.23	491.037
TMC	15.99	20.36	19.27	18.54	471.94	96.22	2.27462
Control (Inoculated with aotuclaved TMC)	489.27	492.05	490.12	490.48
Control (Without Inoculation)	491.52	493.05	494.15	492.907

## Sheet: Different environments
Pyrene
	Day 10							Day 12							Day 14
Batches	Remained pyrene (mg/l) (Sample 1)	Remained pyrene (mg/l) (Sample 2)	Remained pyrene (mg/l) (Sample 3)	Average of remained pyrene (mg/l)	Average of degraded pyrene (mg/l)	Average of degraded pyrene (%)	STDEV	Remained pyrene (mg/l) (Sample 1)	Remained pyrene (mg/l) (Sample 2)	Remained pyrene (mg/l) (Sample 3)	Average of remained pyrene (mg/l)	Average of degraded pyrene (mg/l)	Average of degraded pyrene (%)	STDEV	Remained pyrene (mg/l) (Sample 1)	Remained pyrene (mg/l) (Sample 2)	Remained pyrene (mg/l) (Sample 3)	Average of remained pyrene (mg/l)	Average of degraded pyrene (mg/l)	Average of degraded pyrene (%)	STDEV
B. subtilis (0% NaCl)	327.86	330.45	331.24	329.85	154.23	31.8604	1.76808	293.57	295.6	294.44	294.537	189.74	39.1801	1.01845	269.82	269.6	264.62	268.013	217.427	44.7896	2.94077
TMC (0% NaCl)	204.29	202.87	199.45	202.203	282.463	58.2799	2.48792	141.82	143.35	145.99	143.72	339.53	70.2597	2.10948	122.21	124.47	118.84	121.84	361.837	74.8096	2.83318
Control (Inoculated with aotuclaved B. subtilis)	481.69	485.88	484.67	484.08				484.45	487.01	481.37	484.277				485.47	487.36	483.49	485.44
Control (Inoculated with aotuclaved TMC)	482.03	488.35	483.62	484.667				485.46	480.57	483.72	483.25				483.81	487.31	479.91	483.677
Control (Without Inoculation)	485.57	489.06	486.9	487.177				489.9	490.54	486.63	489.023				489.81	484.63	491.17	488.537
B. subtilis (2.5% NaCl)	328.27	324.86	322.36	325.163	160.23	33.0103	2.96665	284.57	285.86	283.06	284.497	199.013	41.1601	1.40144	265.55	266.64	269.25	267.147	218.747	45.0195	1.90132
TMC (2.5% NaCl)	205.67	206.56	210.51	207.58	279.013	57.3401	2.57618	167.58	168.67	170.25	168.833	315.2	65.1195	1.34247	129.85	127.42	124.91	127.393	356.803	73.6898	2.47011
Control (Inoculated with aotuclaved B. subtilis)	482.08	486.41	487.69	485.393				482.78	487.04	480.71	483.51				485.12	487.6	484.96	485.893
Control (Inoculated with aotuclaved TMC)	486.95	485.1	487.73	486.593				485.92	481.63	484.55	484.033				486.58	482.07	483.94	484.197
Control (Without Inoculation)	487.37	484.94	488.42	486.91				489.28	491.58	484.99	488.617				84.3	490.46	487.72	354.16
B. subtilis (5% NaCl)	296.25	298.03	298.1	297.46	186.77	38.5705	1.04848	243.67	240.29	240.97	241.643	241.93	50.0296	1.78777	217.3	216.68	214.45	216.143	269.13	55.4595	1.49888
TMC (5% NaCl)	158.42	155.82	159.63	157.957	326.578	67.4004	1.9468	124.62	120.56	123.37	122.85	359.677	74.5403	2.07935	102.59	98.11	99.85	100.183	383.333	79.2803	2.25852
Control (Inoculated with aotuclaved B. subtilis)	484.53	487.39	480.77	484.23				482.23	486.56	481.93	483.573				482.4	485.08	488.34	485.273
Control (Inoculated with aotuclaved TMC)	488.09	481. 66	480.98	484.535				480.86	484.09	482.63	482.527				484.23	479.98	486.34	483.517
Control (Without Inoculation)	490.54	487.23	485.19	487.653				491.3	484.79	487.27	487.787				486.21	487.69	485.83	486.577
B. subtilis (10% NaCl)	355.36	356.87	352.41	354.88	128.873	26.6403	2.26841	330.78	333.13	329.85	331.253	151.977	31.4502	1.69045	298.81	296.65	295.22	296.893	185.627	38.4703	1.80733
TMC (10% NaCl)	367.6	365.57	365.02	366.063	118.533	24.4602	1.35891	332.91	336.36	337.86	335.71	148.93	30.73	2.53821	286.35	285.08	289.42	286.95	194.347	40.3798	2.23134
Control (Inoculated with aotuclaved B. subtilis)	482.23	480.9	488.13	483.753				485.36	483.69	480.64	483.23				485.53	478.19	483.84	482.52
Control (Inoculated with aotuclaved TMC)	484.72	483.81	485.26	484.597				483.34	484.46	486.12	484.64				483.79	478.72	481.38	481.297
Control (Without Inoculation)	484.16	487.48	486.75	486.13				483.25	487.42	485.06	485.243				489.87	484.65	485.99	486.837
B. subtilis (TS)	234.12	236.45	238.35	236.307	247.633	51.1703	2.11864	193.42	192.07	190.03	191.84	292.233	60.3696	1.70666	157.64	160.49	162.44	160.19	321.433	66.7396	2.41402
TMC (TS)	85.06	88.64	85.75	86.4833	396.383	82.0896	1.89932	44.45	42.08	39.03	41.8533	441.453	91.3402	2.7171	ND	ND	ND
Control (Inoculated with aotuclaved B. subtilis)	481.6	486.25	483.97	483.94				479.54	485.37	487.31	484.073				482.52	480.65	481.7	481.623
Control (Inoculated with aotuclaved TMC)	484.67	480.84	483.09	482.867				483.44	486.05	480.43	483.307				478.61	481.37	486.2	482.06
Control (Without Inoculation)	489.18	485.14	488.95	487.757				490.46	486.78	487.31	488.183				491.45	487.52	488.75	489.24
B. subtilis (UTS)	309.19	310.09	314.65	311.31	172.09	35.5999	2.92732	259.92	264.08	261.71	261.903	223.373	46.0301	2.08673	228.64	227.38	229.8	228.607	256.247	52.8503	1.21034
TMC (UTS)	184.02	184.03	186.88	184.977	299.01	61.7806	1.64834	144.44	145.93	143.07	144.48	338.25	70.0702	1.43042	123.75	120.21	119.87	121.277	362.663	74.9397	2.14871
Control (Inoculated with aotuclaved B. subtilis)	482.24	486.76	481.2	483.4				486.7	483.16	485.97	485.277				487.36	484.69	482.51	484.853
Control (Inoculated with aotuclaved TMC)	483.09	488.34	480.53	483.987				484.29	480.14	483.76	482.73				481.03	484.38	486.41	483.94
Control (Without Inoculation)	486.71	487.23	490.39	488.11				488.24	485.07	488.64	487.317				490.49	487.38	485.11	487.66
Tetracosane
	Day 10							Day 12							Day 14
Batches	Remained tetracosane (mg/l) (Sample 1)	Remained tetracosane (mg/l) (Sample 2)	Remained tetracosane (mg/l) (Sample 3)	Average of remained tetracosane (mg/l)	Average of degraded tetracosane (mg/l)	Average of degraded tetracosane (%)	STDEV	Remained tetracosane (mg/l) (Sample 1)	Remained tetracosane (mg/l) (Sample 2)	Remained tetracosane (mg/l) (Sample 3)	Average of remained tetracosane (mg/l)	Average of degraded tetracosane (mg/l)	Average of degraded tetracosane (%)	STDEV	Remained tetracosane (mg/l) (Sample 1)	Remained tetracosane (mg/l) (Sample 2)	Remained tetracosane (mg/l) (Sample 3)	Average of remained tetracosane (mg/l)	Average of degraded tetracosane (mg/l)	Average of degraded tetracosane (%)	STDEV
B. subtilis (0% NaCl)	269.24	269.09	265.65	267.993	221.4	45.2397	2.03077	207.85	206.79	211.79	208.81	281.127	57.3802	2.63462	185.85	184.13	182.33	184.103	306.71	62.4902	1.76015
TMC (0% NaCl)	148.37	150.67	145.54	148.193	344.48	69.9206	2.56956	116.84	119.61	117.89	118.113	371.78	75.89	1.39844	56.09	59.14	59.99	58.4067	432.01	88.0904	2.05081
Control (Inoculated with aotuclaved B. subtilis)	491.59	488.78	487.81	489.393				492.79	487.98	489.04	489.937				492.56	488.99	490.89	490.813
Control (Inoculated with aotuclaved TMC)	491.6	492.53	493.89	492.673				492.16	488.07	489.45	489.893				489.52	493.18	488.55	490.417
Control (Without Inoculation)	490.38	494.49	493.19	492.687				491.56	491.3	495.23	492.697				492.3	493.24	491.62	492.387
B. subtilis (2.5% NaCl)	250.37	254.38	254.93	253.227	237.42	48.3892	2.48918	199.8	198.17	202.99	200.32	289.217	59.0797	2.45171	181.73	176.93	176.43	178.363	312.183	63.6399	2.92632
TMC (2.5% NaCl)	145.51	144.06	146.21	145.26	346.647	70.47	1.09659	110.93	108	110.5	109.81	380.403	77.5995	1.58218	51.77	50.17	53.45	51.7967	438.223	89.4297	1.64016
Control (Inoculated with aotuclaved B. subtilis)	492.15	488.56	491.23	490.647				487.46	489.65	491.5	489.537				493.48	487.8	490.36	490.547
Control (Inoculated with aotuclaved TMC)	489.44	492.7	493.58	491.907				492.28	489.42	488.94	490.213				489.49	491.66	488.91	490.02
Control (Without Inoculation)	493.56	492.73	492.01	492.767				496.63	494.92	491.86	494.47				494.45	491.04	490.79	492.093
B. subtilis (5% NaCl)	222.97	225.17	226	224.713	264.753	54.0902	1.56577	138.46	139.96	142.81	140.41	350.527	71.3996	2.20964	111.18	113.35	109.63	111.387	378.863	77.2796	1.86859
TMC (5% NaCl)	68.78	66.72	71.12	68.8733	421.7	85.9606	2.20148	27.3	30.2	26.87	28.1233	462.707	94.2702	1.81125	21.15	17.97	16.64	18.5867	473.157	96.2203	2.31738
Control (Inoculated with aotuclaved B. subtilis)	487.62	492.21	488.57	489.467				488.41	492.63	491.77	490.937				493.41	488.73	488.61	490.25
Control (Inoculated with aotuclaved TMC)	493.81	487.24	490.67	490.573				489.81	492.67	490.01	490.83				489.88	493.65	491.7	491.743
Control (Without Inoculation)	494.92	494.18	490.52	493.207				490.32	495.33	491.57	492.407				492.15	495.36	491.65	493.053
B. subtilis (10% NaCl)	294.11	297.3	296.37	295.927	195.153	39.7396	1.64056	278.44	282.6	277.53	279.523	212.16	43.1497	2.70304	237.13	240.85	240.01	239.33	251	51.19	2.15167
TMC (10% NaCl)	308.41	308.16	310.51	309.027	181.96	37.0601	1.29067	274.98	271.4	270.03	272.137	217.14	44.3798	2.5559	249.32	246.95	244.5	246.923	243.1	49.6099	1.7038
Control (Inoculated with aotuclaved B. subtilis)	493.54	492.28	487.42	491.08				493.54	491.56	489.95	491.683				492.26	488.01	490.72	490.33
Control (Inoculated with aotuclaved TMC)	491.26	488.86	492.84	490.987				488.61	487.43	491.79	489.277				491.93	488.65	489.49	490.023
Control (Without Inoculation)	492.71	492.01	494.78	493.167				492.92	496.14	489.87	492.977				491.74	495.46	490.52	492.573
B. subtilis (TS)	132.66	126.99	132.04	130.563	359.53	73.3595	3.11009	90.02	96.67	89.94	92.21	398.263	81.1998	3.86268	49.65	51.81	56.15	52.5367	436.69	89.2613	3.31037
TMC (TS)	24.86	26.73	31.06	27.55	462.63	94.3796	3.1803	ND	ND	ND	ND				ND	ND	ND
Control (Inoculated with aotuclaved B. subtilis)	490.38	487.63	492.27	490.093				487.4	493.13	490.89	490.473				488.99	490.3	488.39	489.227
Control (Inoculated with aotuclaved TMC)	488.65	491.33	490.56	490.18				490.52	491.76	488.19	490.157				490.6	489.82	492.56	490.993
Control (Without Inoculation)	489.82	492.01	492.58	491.47				493.38	493.04	494.38	493.6				490.21	493.83	492.4	492.147
B. subtilis (UTS)	227.86	232.41	228.71	229.66	259.913	53.0898	2.41919	172.35	175.39	175.67	174.47	315.62	64.4004	1.8413	133.29	129.15	132.08	131.507	360.653	73.2797	2.12872
TMC (UTS)	117.97	113.91	119.51	117.13	374.183	76.1598	2.89296	94.83	89.54	90.89	91.7533	398.127	81.2702	2.74864	53.47	50.8	54.4	52.89	437.717	89.2195	1.86877
Control (Inoculated with aotuclaved B. subtilis)	490.53	488.45	489.74	489.573				492.61	489.43	488.23	490.09				492.63	490.79	493.06	492.16
Control (Inoculated with aotuclaved TMC)	493.88	492.1	487.96	491.313				491.78	490.37	487.49	489.88				489.77	491.25	490.8	490.607
Control (Without Inoculation)	492.91	495.66	489.48	492.683				493.5	494.69	491.06	493.083				493.02	490.69	495.85	493.187

## Sheet: Pyrene Kinetic
		0	2					4					6					8					10					12					14
		Sample	Sample 1	Sample 2	Sample 3	Average	STDEV	Sample 1	Sample 2	Sample 3	Average	STDEV	Sample 1	Sample 2	Sample 3	Average	STDEV	Sample 1	Sample 2	Sample 3	Average	STDEV	Sample 1	Sample 2	Sample 3	Average	STDEV	Sample 1	Sample 2	Sample 3	Average	STDEV	Sample 1	Sample 2	Sample 3	Average	STDEV
Growth (CFU/ml)	Pure culture of B. subtilis	2661000	2626000	2418000	2889000	2.56833e+06	196432	3024000	2629000	2784000	2.81233e+06	98690.5	3594000	3076000	3504000	3.39133e+06	221853	4061000	4328000	4416000	4.26833e+06	74285	4672000	5205000	4885000	4.92067e+06	175365	5116000	4762000	5402000	5.09333e+06	320602	5295000	4904000	4850000	5.01633e+06	84854.3
	Pure culture of P. putida	2496000	2322000	2064000	2647000	2294000	239856	3030000	2677000	2815000	2.84067e+06	88024.2	3783000	3319000	3703000	3.60167e+06	199008	4260000	4599000	4711000	4.52333e+06	94417.7	5522000	5905000	5675000	5.70067e+06	126036	6415000	6024000	6730000	6.38967e+06	353681	6793000	6413000	6361000	6.52233e+06	82347.1
	Pure culture of P. aeruginosa	2513000	2385000	2280000	2518000	2.39267e+06	97390.5	2597000	2251000	2387000	2.41167e+06	86523.8	2551000	2166000	2484000	2.40033e+06	164841	2542000	2861000	2966000	2.78967e+06	88700.7	2802000	3150000	2941000	2.96433e+06	114526	3337000	3073000	3551000	3.32033e+06	239435	3941000	3553000	3499000	3.66433e+06	84307.2
	B. subtilis in TMC	965000	954000	932000	981000	950333	20215.5	1464000	1212000	1310000	1.32867e+06	62667.8	1929000	1705000	1893000	1.84233e+06	97272.4	2253000	2636000	2762000	2.55033e+06	106472	2997000	3551000	3218000	3.25533e+06	182438	3705000	3509000	3864000	3.69267e+06	177821	4043000	3577000	3512000	3.71067e+06	101292
	P. putida in TMC	844000	835000	816000	864000	831667	20016.7	1260000	1012000	1104000	1.12533e+06	60226.7	1623000	1235000	1649000	1.50233e+06	209910	1656000	2049000	2206000	1.97033e+06	119983	2304000	2761000	2523000	2.52933e+06	135618	2998000	2685000	3204000	2.96233e+06	261332	3353000	2909000	2826000	3.02933e+06	102236
	P. aeruginosa in TMC	837000	832000	809000	862000	826000	22096.4	1208000	920000	1033000	1.05367e+06	71952.4	1544000	1024000	1454000	1.34067e+06	222869	1477000	1933000	2084000	1.83133e+06	127133	1923000	2513000	2159000	2.19833e+06	194027	2409000	2163000	2608000	2.39333e+06	222913	2649000	2192000	2129000	2.32333e+06	99148.8
Remained pyrene (mg/l)	Pure culture of B. subtilis	500	490.56	498.11	488.05	492.24	5.23619	497.7	509.53	443	483.41	35.4924	433.31	363.08	439.97	412.12	42.6002	315.12	367.53	379.08	353.91	34.0859	322.44	275.09	324.19	307.24	27.8565	220.58	259.19	265.65	248.473	24.3713	252.4	190.98	224.76	222.713	30.7611
	Pure culture of P. putida	500	481.27	494.56	476.86	484.23	9.21378	436.75	442.25	411.36	430.12	16.4777	418.82	384.1	422.11	408.343	21.0597	322.98	383.47	396.8	367.75	39.3407	312.87	246.68	315.32	291.623	38.9413	217.62	258.54	265.38	247.18	25.8271	227.42	147.21	191.32	188.65	40.1716
	Pure culture of P. aeruginosa	500	491.14	497.31	489.09	492.513	4.27863	502.53	513.45	452.06	489.347	32.7496	503.07	441.05	508.95	484.357	37.6197	445.52	482.97	491.23	473.24	24.3589	467.86	427.29	469.37	454.84	23.8709	392.85	448.34	457.63	432.94	35.0283	441.91	383.65	415.69	413.75	29.1784
	TMC	500	472.86	484.02	469.15	475.343	7.7398	417.99	422.2	398.54	412.91	12.6216	295.47	253.94	299.41	282.94	25.1919	150.26	206.51	218.9	191.89	36.581	184.84	115.03	187.42	162.43	41.0699	104.96	135.91	141.09	127.32	19.5368	127.87	80.25	106.44	104.853	23.8496

## Sheet: Tetracosane Kinetic
		0	2					4					6					8					10					12					14
		Sample	Sample 1	Sample 2	Sample 3	Average	STDEV	Sample 1	Sample 2	Sample 3	Average	STDEV	Sample 1	Sample 2	Sample 3	Average	STDEV	Sample 1	Sample 2	Sample 3	Average	STDEV	Sample 1	Sample 2	Sample 3	Average	STDEV	Sample 1	Sample 2	Sample 3	Average	STDEV	Sample 1	Sample 2	Sample 3	Average	STDEV
Growth CFU/ml	Pure culture of B. subtilis	2412000	2639000	2409000	2928000	2.65867e+06	259562	3663000	3384000	3494000	3.51367e+06	69881.1	4334000	3827000	4246000	4.13567e+06	217183	5196000	5645000	5793000	5.54467e+06	124927	6051000	6629000	6282000	6.32067e+06	190164	7556000	7312000	7753000	7.54033e+06	220917	7796000	7345000	7282000	7.47433e+06	98054.6
	Pure culture of P. putida	2242000	2332000	2111000	2611000	2.35133e+06	250062	3058000	2521000	2732000	2.77033e+06	134262	3591000	3216000	3526000	3.44433e+06	160679	3889000	4266000	4390000	4.18167e+06	104794	4705000	5242000	4920000	4.95567e+06	176514	5898000	5709000	6050000	5.88567e+06	170834	6149000	5681000	5616000	5.81533e+06	101656
	Pure culture of P. aeruginosa	2265000	2344000	2159000	2579000	2.36067e+06	210055	3105000	2457000	2709000	2757000	161146	3238000	2751000	3154000	3.04767e+06	208857	3134000	3549000	3688000	3457000	116294	3586000	3945000	3730000	3.75367e+06	117894	4549000	4228000	4808000	4.52833e+06	290552	4828000	4398000	4387000	4.53767e+06	83992.3
	B. subtilis in TMC	847000	9667000	861000	1099000	3.87567e+06	1.67604e+06	1514000	1168000	1304000	1.32867e+06	86523.8	1992000	1607000	1925000	1.84133e+06	164841	1903000	2232000	2327000	2154000	86639.1	2108000	2853000	2406000	2.45567e+06	245000	2509000	2245000	2723000	2.49233e+06	239435	2387000	1999000	1945000	2.11033e+06	84307.2
	P. putida in TMC	736000	823000	615000	1086000	841333	235559	1337000	942000	1097000	1.12533e+06	98690.5	1738000	1220000	1648000	1.53533e+06	221853	1646000	1913000	2001000	1.85333e+06	74285	1814000	2347000	2027000	2.06267e+06	175365	2108000	1754000	2394000	2.08533e+06	320602	1979000	1588000	1534000	1.70033e+06	84854.3
	P. aeruginosa in TMC	712000	804000	546000	1129000	826333	291571	1443000	1092000	1228000	1.25433e+06	87122.1	1922000	1458000	1842000	1.74067e+06	199008	1768000	2107000	2219000	2.03133e+06	94417.7	2170000	2553000	2323000	2.34867e+06	126036	2419000	2028000	2734000	2.39367e+06	353681	2294000	1914000	1862000	2.02333e+06	82347.1
Remained tetracosane (mg/l)	Pure culture of B. subtilis	500	468.6	475.59	473.73	472.64	3.62023	440.63	407.47	418.94	422.347	16.8404	369.4	407.14	362.62	379.72	23.9872	282.11	259.05	219.19	253.45	31.8316	217.05	261.08	210.49	229.54	27.5107	133.48	130.91	164.4	142.93	18.6379	119.89	132.74	88.34	113.657	22.8469
	Pure culture of P. putida	500	457.77	481.01	474.85	471.21	12.04	469.08	423.48	439.26	443.94	23.1574	379.81	435.75	369.73	395.097	35.5657	357.27	334.7	295.66	329.21	31.1697	250.7	295.75	243.99	263.48	28.1473	242.99	239.84	281.02	254.617	22.9201	242.74	257.75	205.85	235.447	26.7076
	Pure culture of P. aeruginosa	500	487.05	496.16	493.75	492.32	4.72035	484.45	445.93	459.25	463.21	19.5629	411.03	448.37	404.32	421.24	23.7336	411.8	396.13	369.03	392.32	21.6381	336.99	394.15	328.49	353.21	35.7089	304.84	300.96	351.61	319.137	28.1896	315.88	334.91	269.13	306.64	33.8495
	TMC	500	455.85	485.71	477.8	473.12	15.4703	429.04	382.12	398.33	403.163	23.8305	198.91	245.51	190.53	211.65	29.6215	136.19	121.01	94.76	117.32	20.96	64.73	84.05	61.85	70.21	12.072	34.23	33.06	48.33	38.54	8.49855	19.78	21.61	15.31	18.9	3.24088
